# Supplementary material for: Hard-to-Heal Wound Healing: Superiority of Hydrogel EHO-85 (Containing Olea europaea Leaf Extract) vs. a Standard Hydrogel. A Randomized Controlled Trial
Source: Gels. 2023 Dec 8;9(12):962. doi: 10.3390/gels9120962 (PMC10742797; doi:10.3390/gels9120962)
Supplement: Supplementary file 1 [file gels-09-00962-s001.zip]

Archive with 3 entries (3 files):
- Table-S1.pdf
- Table-S2.pdf
- Table-S3.pdf
